# Supplementary material for: Characterization of the Heat Shock Transcription Factor Family in Lycoris radiata and Its Potential Roles in Response to Abiotic Stresses
Source: Plants (Basel). 2024 Jan 17;13(2):271. doi: 10.3390/plants13020271 (PMC10819275; doi:10.3390/plants13020271)
Supplement: Supplementary file 1 [file plants-13-00271-s001.zip]

Archive with 4 entries (4 files):
- Table S1.xlsx
- Table S2.xlsx
- Table S3.xls
- Table S4.xlsx
