# Supplementary material for: Characterization of the Heat Shock Transcription Factor Family in Lycoris radiata and Its Potential Roles in Response to Abiotic Stresses
Source: Plants (Basel). 2024 Jan 17;13(2):271. doi: 10.3390/plants13020271 (PMC10819275; doi:10.3390/plants13020271)
Supplement: Supplementary file 1 [file plants-13-00271-s001.zip › Table S1.xlsx]

## Sheet: Table S1a
Table S1a. Chacteristics of LrHSF genes identified from Lycoris radiata transcriptome.
Gene name	Gene ID	Amino acid length	Gene length/bp	Isoelectric Point	Molecular weight（Da）	Subcellular Localization	Blast results [Query cover, E-value, Identities, Accession No., and Description (species)]
LrHSF01	TRINITY_DN22859_c0_g1_i2_1	292	879	5.3	33964.6	Nuclear	94%, 2e-113, 54.35%, XP_010915288.1, heat shock factor protein HSF30 [Elaeis guineensis]
LrHSF02	TRINITY_DN28339_c0_g1_i1_1	233	702	6.6	27261.6	Nuclear	100%, 3e-120, 72.47%, XP_020254681.1,heat stress transcription factor B-4b-like [Asparagus officinalis]
LrHSF03	TRINITY_DN31035_c0_g6_i2_2	270	813	7.63	30455.8	Nuclear	100%,9e-106,73.09%, QBC36002.1, [Narcissus tazetta subsp. chinensis]
LrHSF04	TRINITY_DN31901_c0_g1_i1_1	283	852	6.8	32949.3	Nuclear	89%,4e-104,63.46%,,RWR74798.1 [Cinnamomum micranthum f. kanehirae]
LrHSF05	TRINITY_DN34622_c0_g1_i1_2	468	1407	5.03	51354.5	Nuclear	99%,0.0,88.84%, QBC36003.1, [Narcissus tazetta subsp. chinensis]
LrHSF06	TRINITY_DN34718_c0_g1_i1_1	306	921	7.14	34728.8	Nuclear	95%，3e-98，60.78%，KAJ1701546.1， [Rhynchospora breviuscula]
LrHSF07	TRINITY_DN34932_c1_g3_i2_2	452	1359	5.06	50541.7	Nuclear	88%, 5e-164, 53.59%, XP_010909933.1,[Elaeis guineensis]
LrHSF08	TRINITY_DN35965_c0_g1_i1_1	376	1131	5.85	43488	Nuclear	95%, 0.0, 81.06%, QBC36007.1, [Narcissus tazetta subsp. chinensis]
LrHSF09	TRINITY_DN37008_c0_g2_i3_2	298	897	6.47	34435.9	Cytoplasmic	92%, 6e-95, 55.78%, QFE32165.1,[Agave sisalana]
LrHSF10	TRINITY_DN37008_c0_g3_i2_2	253	762	8.95	28778	Nuclear	100%, 1e-92, 60.57%, XP_020244153.1,[Asparagus officinalis]
LrHSF11	TRINITY_DN38597_c0_g1_i2_3	251	756	5.52	28687.4	Nuclear	91%, 1e-104, 65.34%, QFE32165.1, [Agave sisalana]
LrHSF12	TRINITY_DN41475_c0_g1_i2_1	308	927	5.12	36086.6	Nuclear	99%, 2e-146, 69.65%, XP_020277134.1, [Asparagus officinalis]
LrHSF13	TRINITY_DN41645_c0_g1_i4_3	367	1104	4.91	41534	Nuclear	100%,9e-158,63.17%,XP_020262491.1,[Asparagus officinalis]
LrHSF14	TRINITY_DN41781_c0_g1_i1_1	215	648	7.86	24927.2	Nuclear	100%, 9e-100, 69.74%, QFE32165.1, [Agave sisalana]
LrHSF15	TRINITY_DN42297_c1_g2_i1_3	292	879	4.77	32108.9	Nuclear	100%, 6e-100, 60.28%, XP_020244153.1, [Asparagus officinalis]
LrHSF16	TRINITY_DN42372_c0_g1_i1_3	283	852	8.74	31654.8	Nuclear	97%, 2e-102, 59.54%, XP_020244153.1, [Asparagus officinalis]
LrHSF17	TRINITY_DN43199_c1_g3_i1_1	450	1353	4.77	49835.2	Nuclear	93%, 0.0,76.54%,QFE32167.1,[Agave sisalana]
LrHSF18	TRINITY_DN43237_c0_g1_i2_1	280	843	6.09	31493.8	Nuclear	95%, 1e-123, 74.26%, QBC36002.1, [Narcissus tazetta subsp. chinensis]
LrHSF19	TRINITY_DN44977_c0_g1_i3_1	409	1230	5.63	46371.2	Nuclear	100%, 0.0, 80.93%, QBC36005.1,[Narcissus tazetta subsp. chinensis]
LrHSF20	TRINITY_DN48329_c0_g1_i2_1	286	861	5.88	32956.7	Nuclear	88%, 5e-117, 69.89%, 264, XP_020268219.1, [Asparagus officinalis]
LrHSF21	TRINITY_DN48784_c2_g1_i7_1	390	1173	5.62	43694.2	Nuclear	82%, 1e-112, 49.18%, XP_020247410.1, [Asparagus officinalis]
n'g'wo	TRINITY_DN50055_c0_g3_i6_1	327	984	4.90	37102.1	Nuclear	85%, 2e-114, 67.86%, QBC36011.1,[Narcissus tazetta subsp. chinensis]
						0.0875

## Sheet: Table S1b
Table S1b. Chacteristics of LrHSF genes identified from Lycoris radiata transcriptome.
Gene name	L. radiata Gene ID	NR annotation
LrHSF01	TRINITY_DN22859_c0_g1_i2_1	Heat shock factor protein HSF30 [Apostasia shenzhenica]
LrHSF02	TRINITY_DN28339_c0_g1_i1_1	heat stress transcription factor B-4b-like [Phoenix dactylifera]
LrHSF03	TRINITY_DN31035_c0_g6_i2_2	Heat stress transcription factor A-3 [Ananas comosus]
LrHSF04	TRINITY_DN31901_c0_g1_i1_1	uncharacterized protein A4U43_C07F17410 [Asparagus officinalis]
LrHSF05	TRINITY_DN34622_c0_g1_i1_2	heat stress transcription factor A-5 [Asparagus officinalis]
LrHSF06	TRINITY_DN34718_c0_g1_i1_1	heat stress transcription factor B-4c [Dendrobium catenatum]
LrHSF07	TRINITY_DN34932_c1_g3_i2_2	PREDICTED: heat stress transcription factor A-1-like [Elaeis guineensis]
LrHSF08	TRINITY_DN35965_c0_g1_i1_1	uncharacterized protein A4U43_C07F32620 [Asparagus officinalis]
LrHSF09	TRINITY_DN37008_c0_g2_i3_2	uncharacterized protein A4U43_C01F13910 [Asparagus officinalis]
LrHSF10	TRINITY_DN37008_c0_g3_i2_2	heat stress transcription factor B-1-like [Asparagus officinalis]
LrHSF11	TRINITY_DN38597_c0_g1_i2_3	uncharacterized protein A4U43_C01F13910 [Asparagus officinalis]
LrHSF12	TRINITY_DN41475_c0_g1_i2_1	heat stress transcription factor A-2e-like [Asparagus officinalis]
LrHSF13	TRINITY_DN41645_c0_g1_i4_3	LOW QUALITY PROTEIN: heat stress transcription factor A-1-like [Asparagus officinalis]
LrHSF14	TRINITY_DN41781_c0_g1_i1_1	heat stress transcription factor C-2a-like [Asparagus officinalis]
LrHSF15	TRINITY_DN42297_c1_g2_i1_3	hypothetical protein PHAVU_004G119600g [Phaseolus vulgaris]
LrHSF16	TRINITY_DN42372_c0_g1_i1_3	heat stress transcription factor B-1-like [Asparagus officinalis]
LrHSF17	TRINITY_DN43199_c1_g3_i1_1	LOW QUALITY PROTEIN: heat stress transcription factor A-1-like [Asparagus officinalis]
LrHSF18	TRINITY_DN43237_c0_g1_i2_1	Heat stress transcription factor B-2b -like protein [Gossypium arboreum]
LrHSF19	TRINITY_DN44977_c0_g1_i3_1	heat stress transcription factor A-4b-like [Asparagus officinalis]
LrHSF20	TRINITY_DN48329_c0_g1_i2_1	uncharacterized protein A4U43_C05F7420 [Asparagus officinalis]
LrHSF21	TRINITY_DN48784_c2_g1_i7_1	heat stress transcription factor A-3-like isoform X1 [Asparagus officinalis]
LrHSF22	TRINITY_DN50055_c0_g3_i6_1	uncharacterized protein A4U43_C03F32090 [Asparagus officinalis]
