# Supplementary material for: Characterization of the Heat Shock Transcription Factor Family in Lycoris radiata and Its Potential Roles in Response to Abiotic Stresses
Source: Plants (Basel). 2024 Jan 17;13(2):271. doi: 10.3390/plants13020271 (PMC10819275; doi:10.3390/plants13020271)
Supplement: Supplementary file 1 [file plants-13-00271-s001.zip › Table S2.xlsx]

## Sheet: Table S2
Table S2 . The full-length amino acids sequence of LrHSFs
>LrHSF01 TRINITY_DN22859_c0_g1_i2_1
MAMAPIISPRAGLNAPGPPPFLTKTYEMVGDPTTDSVVSWSEARNSFVVWDVNAFASTMLPRYFKHNNFSSFVRQLNTYGFRKVDPDRWEFANEEFLRGQKHLLKNIKRRRNTGHHAQLELSYFGPVNELQKLKRDRNILMMEILNLRRQQQTCRARLVEMEERMQCTEKKQKQTMAFLAKAMENPNFIQQLLYRSEQVKELASSGKKRRLPANSENTQESRVTDTRREMLESMDQSFSTDGIWDELLSEDYTVEGGELSEIDVEVGDLTEGECEWGDDVKELVEQMEYLDS
>LrHSF02 TRINITY_DN28339_c0_g1_i1_1
MAFLVEKCGEMVECEDSHKSVPAPFLTKTYQLVDDPCTNHIVSWGQDETTFVVWRPPEFARDLLPNYFKHNNFSSFVRQLNTYGFRKIVADRWEFANEFFRKGQKHLLTEIHRRKTSQILSPQQFNTSPVNEMEITWINEPHLPPLLHTTTDHKNDFLSALSEDNQRLRRKNSLLLTELTHMKKLYNDIIYFIQHHVNTRPNGLMEIGSNSVTITEESDERSIKLFGVALNGK
>LrHSF03 TRINITY_DN31035_c0_g6_i2_2
MALAVDRAPLETQRSLPTPFLTKTYQLVDDPSTDEVISWNRDGSAFVVWKPEEFARDLLPKFFKHNNFSSFVRQLNTYGFRKIVPDRWEFSNDSFRRGERRLLRDIQRRKITPAAAAAILVAVPANLGGSPSNSGEEQLILSNSPLPPPPILAGSSSDLVEENERLRRENSKLSNELGRMKSLCSDIYVLISKFAGGESPSTEIDLLAARSVEGSRKEEEKCRRIFGVSIGSKRVRDEDVGSMRMFRTVWDPIIRVKSEPLESCPDPQCE
>LrHSF04 TRINITY_DN31901_c0_g1_i1_1
MSFLLESCREVVMSMESSSSNKSSSVPAPFLTKTYQLVDDPCTDHIVSWGEDDTTFVVWRPPEFSRDVLPNYFKHNNFSSFVRQLNTYGFRKIVADRWEFSNEFFRKGEKHLLSEIHRRKTPQVPQPYYGQQQQLHEQQHCSNSPPSFYTHQDEMTVWVDSPLPSPTIKGENKADFLSVLSEDNQRLRRRNSFLLSELTHMKKLYSDIIYFLQNHVSPITSNNQGNIANPLRSSSEQQCNYNYATPRNSSLKLVEESDQNAVKLFGVPIHGKKRLLQECEFLQ
>LrHSF05 TRINITY_DN34622_c0_g1_i1_2
MVDDCSTDDIVSWSSTNSSFVVWNPPEFAAKLLPTYFKHNNFSSFIRQLNTYGFRKIDPERWEFANDEFIKDHKHLLKNIHRRKPIHSHSHPPPGSSSSSSSSSASSFSDPERTALEEEIERLSREKAALAADLWRFQQQQSGTKIQLEDLGRRLSDMERRQAKMISFLERALPNPRFVENLIRMAGSGAADFSSILHKKRRLPGVIGYCLEIADNSCFYQNNNNSSNSTSSGALKPLDAGQGFNRDFCDKLKLGLCPAAISESNNLVVASTQSSNEAAERNGNGNGRLECLSLVPDAVELSDTGTSLCPRKSALFSEPVDDDDDGDGNGLILCHLNLTLASSSMQIDKSATMSISPPNSMHDEEIGGKEEDATGDIAKNQSNATGAANGNSPPLQGAS…
>LrHSF06 TRINITY_DN34718_c0_g1_i1_1
MVDRCWENGGNVSLGEQNKAMPAPFLTKTYQLVDDPSTDHIVSWGDDRTSTFVVWRPPEFARDLLPNYFKHNNFSSFVRQLNTYGFRKVVPERWEFANEFFRKGEKHLLCEIHRRKTPTSSSISPPFSPSPPPLVPLYYHHFPPQEEPLHQNRAERRNITASELIEENGRLRRSNAALLSELAHMRKLYNDIIYFVQNHVQPAAPSSAFLNGLYNQRRNNVGLNSGSTTSSSSLTIVEENNNSNSNYNNNEESNNGEPKLFGVTLSNKRGLKLDDANTSSSTKPRLVLDKEDDLGLNLSPLPSSPS
>LrHSF07 TRINITY_DN34932_c1_g3_i2_2
MQAVRSDQADGGGPPIAANPGLNPNAPPPFLSKTYDMVDDAATDAVISWGPQNNSFVVWDQSELARVLLPKYFKHNNFSSFVRQLNTYGFKKVDPDKWEFANEGFLRGQKHLLKNINRRKPSHVHSQAQQPQAQNASIASCVEVGKFGMEEEIERLKRDKNVLMQELIRLRQQQQDSDNQLQILGNRLQGMENRQKLMMSFLAKAMQSPGLFSQLVQQNENNRHIAGLNKRRRFLRQDKTASPDGQIIKYQPLMNEMLKLDSSPSLDSMNSNSLLVDNFSMLPEVNQKEVIPPFMPVNSGFPIACSSSVVADEARSKTDIGNIGMNDEMLDMNILSDIPTTIPCELPVSDIPIENFVVSEEEKMYLNQIAAEVEDPMPIVETDDDRKLSDIMDSLFEEF…
>LrHSF08 TRINITY_DN35965_c0_g1_i1_1
MVFSQTFRKMDPKQNPNLNPKISAVAVKEESIESSEMAAAAAVPAVPRPMAGLYDQGPPPFLTKTYDVVDDPSTDEIVSWSLGNNSFVVWDPYAFSMTLLPKYFKHNNFSSFVRQLNTYGFRKVDPDRWEFANEGFLRGQKHLLKTIKRRRPPSHTPTQPQTLTPYLEVGQFGLDGEIDRLKRDKNILMAELVKLRQEQQNTRAHLKAMEERLQGTEQRQQQMMAFLARAMRNPNFLQQLAQQKDRKELEEAFSKKRRRPIEQGPRCDVGTSGTQFRNETQEVKELYGYEVLELECLAMEMQGFRREQQEEVEVDAELNDEFWEELLNDGIMEEKGSAEFEGRGSEDVNYLSERLGYLSSTSPKVAKLRNRFRVAT
>LrHSF9 TRINITY_DN37008_c0_g2_i3_2
MGRKMQEERAVAPFVMKTYKMVNDPSTDSVICWGRERNSFVVADPFAFSQTLLPAHFKHNNFSSFVRQLNTYVSISIYTHNFLIRFLIPFFLKKKMDYDWEIHMHKGWLGGNPNWGFRKVDPDRWEFAHAFFLTGQTHLLRHVVRRNTSNSNKKIKEEAVDEIDDSVVLEVLKLKQEQKSIDEKVQRMRRQLQETERKPKQMLAFLLKVVGDPQLLQRLMEKSDEEEKNGIKRARLKLELDNEGNIDDMLALDCEGLVGGGEEGVVLGDDPFVPSIVPMGLDAVNVFGMDGVDLRLLP
>LrHSF10 TRINITY_DN37008_c0_g3_i2_2
MAPFLMKTHGMVEDEETNEVISWGETGNSFVVWKPMEFARDLLPVHFKHNNFSSFVRQLNTYGFRKVVPDRWEFANDSFRRGDRDLLCEIRRRKAPLNSSSAQKSNKTGATLISTPTSSSTSSPPPPSPPQFEDLVNLSNENEKLKKDNQILNNELTQAKKQYEQLLSFLSKYGRVNDINASLLMKEAASAGVDIKHTDQEAKKNIEEDKKEKNAACLKLFGVILNATNSGSRKRERCEDCSAREAKWMRMNS
>LrHSF11 TRINITY_DN38597_c0_g1_i2_3
MQEERAVAPFVMKTYKMVNDPSTDSVICWGRERNSFVVADPFAFSQTLLPAHFKHNNFSSFVRQLNTYGFRKVDPDRWEFAHAFFLTGQTHLLRHVVRRNTSNSNKKIKEEAVDEIDDSVVLEVLKLKQEQKSIDEKVQRMRRQLQETERKPKQMLAFLLKVVGDPQLLQRLMEKSDEEEKNGIKRARLKLELDNEGNIDDMLALDCEGLVGGGEEGVVLGDDPFVPSIVPMGLDAVNVFGMDGVDLRLLP
>LrHSF12 TRINITY_DN41475_c0_g1_i2_1
MDPFGAEVKQEYGPFASSSNFPPQPMERLHETGPPPFLAKTYEMVDDQNTDEIVSWSRTCNSFVVWDLHVFSMSMLPRYFKHSNFSSFVRQLNTYGFRKVDPDRWEFANEGFLKGQKHLLKTIRRRRPPLNPPHQLQSLSPHLEIGRYALDTEIDRLKRDKNILMAEVIKLRQEQQSTSAHIQAMEERIQGAEHKQQQTMAFLARAMKNPNFLQQLQRKELEEAITRKRRRPIDFRPDDVEAPFEFDGEEVQDLYRFDGSELESLEIEIQGLKKNEEGNEDLEERRGGDGVLNDEFWEELLTDGVGEE
>LrHSF13 TRINITY_DN41645_c0_g1_i4_3
MVDDVETDAVISWGPQSNSFVVWDQSELARVLLPKYFKHSNFSSFVRQLNTYGFKKVDPDKWEFANEGFLRGQKHLLKNINRRKPSHAHSQAQLPQAQNASFASCVEVGKFGMEEEIARLKRDKNVLMQELIRLRQQQQESDNQLQILGNRLQGMENRQKLMMSFLAKAMQSPGLFSQLMQQNENNRHIAGLNKKRRFLRQDQSASPDGQIIKYQPLINEMLRLDSSPRLDSMDNSNSLLVDNFSMLPEVTQNDVVPPFMPVSSGFPAACSSSVVADQSQSNTNVGNIGMNDEMLDINILSEIPMAIPCELPVSDIPIENFVVSEGESRYLNQIPAEVEDPMPIVETDDDPKLLDFMVSVLEEFIAA
>LrHSF14 TRINITY_DN41781_c0_g1_i1_1
MVAPFVMKTYKMVNDPSTDSVICWGRESNSFVVADHFAFSQTLLPAHFKHNNFSSFVRRLNIYGFRKVDPDRWEFAHAFFLKGQTHLLQQVVRRNNSHSSSNFNKKIKEEAVDDSVVLEVLKLKQEQKSIDEKVQRMWRRLQETEQKPKRMLGFLVKVVGDPQPLQRLMERSDEEEKNGIKRARLKLELDDEGNINDMLALDGEGMVGAAEEGVF
>LrHSF15 TRINITY_DN42297_c1_g2_i1_3
MLAMAPAVEQTGESTSTEAPPPAETQRSLPTPFLSKTYQLVEDPSVDNVISWNEDGSAFIVWKPDEFARDLLPKYFKHNNFSSFVRQLNTYGFRKIVPDRWEFSNDSFRRGQKGLLCHIQRRKISTLPAPPPLTVASAIPVTVPAIDGRSPSNSGEEQVLSSNSSPQGPTPSMASSDVVEENERLRLENRKLSNELGRMKNLCNNIYVLMSNYGGSAGSLASSPPPAEELELLPARSEEECTRIFGVSIGSKRAREEEVDDPNPTGRGDADSDVKMESVDSGLDPQDEGPWL
>LrHSF16 TRINITY_DN42372_c0_g1_i1_3
MSSSIRNSSGSSNGWRVGGGPAPFLMKTHGMVEDEETNEVISWGEMGTSFVVWKPMEFSRDLLPVHFKHNNFSSFVRQLNTYGFRKIVPDRWEFANENFRSGDRDLLCEIRRRKAPSNSSSAQKSNKNSTTPASTPTTSSTSSPSLPSPPPSQDLVNLSNENEKLKKDNQILNNELTEAKKQCEQLLSFLSKYVSMNDINASLLMKEAALAGVGIKHTDQEAKKNIEDDEEEKNVACLKLFGVILNATTNGSRKRGRCEDGSGRETKWMRMNTPVRENNKVCN
>LrHSF17 TRINITY_DN43199_c1_g3_i1_1
MDGASTSANGAPSAAPPPPFLSKTYDMVDDPSTDAVVSWGPNNNSFVVWNTPEFARDLLPKFFKHNNFSSFVRQLNTYGFRKVDPDRWEFANEGFLRGQKHLLKTITRRKPSHVQTQANLPPPQNTAVSACVEVGKFGLEEEIEQLKRDKNVLMQELVRLRQQQQTTDHQLHTLGERLHGMEQRQQQMMSFLAKAMQSPGFLAQLVQQTDTNRRITAGNKKRRFPKQERDGESSPSPDGQIIKYQPLINEAAKAMLMQILNLDTSPRLEPVRNSSDGFLIDNFPSPFDTLNKNSGVTLKEVPTTPGIPYLPSTSSMAAGAMDVTKEPIIAPGLSPIEGLALIQDIVTNGDSVDIQAENYAETITAAVDGQNPVDLDDMGFLDDNMGNLPDIGDPFWEQF…
>LrHSF18 TRINITY_DN43237_c0_g1_i2_1
MAPAVDRPPLETQRSLPTPFLNKTYQLVDDPSTDDVISWNGDGSAFVVWKPEEFARDLLPKFFKHNNFSSFVRQLNTYGFRKIVPDRWEFSNDSFRRGERRLLRDIQRRKITPAAAAAILVAVPANLGGSPSNSGEEQLILSNSPLPPPPILAGSSSDLVEENERLRRENSKLSNELGRMKSLCSDIYVLISKFAGGESPSTEIDLLAARSVEGSRKEEEEKCWRNFGVSIGSKRVRDEDVGSMRMFRTVWDPIRRVKSEPLVSCPEPLDSCPDPQCEGR
>LrHSF19 TRINITY_DN44977_c0_g1_i3_1
MEGLSHGSSNSPPPFLTKTYEMVDDPSTDSIVSWSPNNTSFIVWNTPDFARDLLPKYFKHNNFSSFVRQLNTYGFRKIDPDRWEFANDEFLRGQRHLLKNIHRRKPIHSHSLHHQGQGAGPLGESERRELEEEIEKLKRDKGMLIVELRKHAHQQHGMEGQMQSLEERLLSMELRQKNMMVNLTQFLQRPGFLSNLVLPSDLHGKKRRLPKIDLFYEGAEIADNSIVAKAGTANIHMINTDAFEKIESSLNSLENLFREVSQVSGGDIYFDGDTDVNLRSPSPISSPGLGDIHSSPELAESTSHQQSPNPTVLLIELHTETHSKVSEIDVNSEPTGPEIHPSDDRNAQTGVNDVFWEQFLTEAPGSSDMQEAPSERRGGDDDKRSIWWNRKNVENLTAK…
>LrHSF20 TRINITY_DN48329_c0_g1_i2_1
MAAAAKGCSSKGHVAAADQLQVAPFVVKTYQMVADPRTDSLIRWGRENNSFLVLDPADFSLLLLPAYFKHSNFSSFVRQLNTYGFKKVDSDRWEFAHESFLRGQTHLLPFIIRRKKKIDDDQGDKKLHIEEDEEDEEMLLKEVGRLRKEQRALEEELEGMNKRLQVTERRPHQMISFLVKVAEDPDLLPRLILSKKQQLAGDQEKRRRRLPDSTEGSLRPLPQSFETNYPLQSANCTFIDDDTHNLCSNNQIGLENQVVLLPEFEFGTSETDKVAYPFSLLGRVFF
>LrHSF21 TRINITY_DN48784_c2_g1_i7_1
MYVRNCGVVVKHTCLNLHLCRSSLLRSFALKVLQSLVSLLSSVSIFQGFRKIGTDRWEFANEDFKRGKRALLKHINRRRSSQAHQICTQVGSSGEMGNAVVEGEVQKLKREKDLLMQEVMQLRKEQLMTVEKMDSINHRMQAAELRQKQMVSFLAKVLQNPTFTGHLKQLKGQKEIASGRGKRKFIKHHQQQRIFSASTEPMNLQIVKYTESGEGSDALLHVFEHNEGDQIPKHLLKDIADKLDLDTGDESKSLKGKNILSPQMDSEFPGSDYLVSLPDDIANLETEYISQEAKFPDAIAPADDCVSTGAWNIGLEVGGSLFSSEPAVWDDSLSREMETSVGSCSLWDLGLNTLEEDLDIACYVGGESSLQEHKDDAEWPNADCSKDLEP
>LrHSF22 TRINITY_DN50055_c0_g3_i6_1
MLDQDLYMVEDPEPILWFLRAKQGTASLFGIPTSLRAFSSLDTSSTTTFIRQLNTYGFRKVDADQWEFANDKFLSGQKHLLKDIKRRRNINQSSQHHQQHGPYNEPIQMSEASVELGQFCLETEAERLKRDRNILIDEIVKLRQQQQNSHAEINAMEKRLQSTEKKQKQMMVFLAKALKNPALIQQLLLRSELMQHLENVESELMQHLENAGKKRRLPLTPSLGNLQANGELGAELEMENMISAIVDSGASSPGRDQIEEKVILDQNVDGVSGTIWEELLQDGLIMPNETELGAAKDIGIKVEDLVGDTSGWDYEDVQDLVDQMGCL
