# Supplementary material for: Characterization of the Heat Shock Transcription Factor Family in Lycoris radiata and Its Potential Roles in Response to Abiotic Stresses
Source: Plants (Basel). 2024 Jan 17;13(2):271. doi: 10.3390/plants13020271 (PMC10819275; doi:10.3390/plants13020271)
Supplement: Supplementary file 1 [file plants-13-00271-s001.zip › Table S3.xls]

## Sheet: Table S3
Table S3. Summary information for 22 LrHSF proteins in STRING database.
#queryIndex	queryItem	stringId	identity	bitscore	preferredName	annotation
1	LrHSF01	3702.Q9LUH8	48	227.6	HSFA6b	Heat stress transcription factor A-6b; Transcriptional activator that specifically binds DNA sequence 5'-AGAAnnTTCT-3' known as heat shock promoter elements (HSE).
2	LrHSF02	3702.Q9C635	57.5	243	HSFB4	Heat stress transcription factor B-4; Transcriptional regulator that specifically binds DNA sequence 5'-AGAAnnTTCT-3' known as heat shock promoter elements (HSE).
3	LrHSF03	3702.Q9SCW4	55.3	188	HSFB2A	Heat stress transcription factor B-2a; Transcriptional regulator that specifically binds DNA sequence 5'-AGAAnnTTCT-3' known as heat shock promoter elements (HSE).
4	LrHSF04	3702.Q9C635	57.9	234.2	HSFB4	Heat stress transcription factor B-4; Transcriptional regulator that specifically binds DNA sequence 5'-AGAAnnTTCT-3' known as heat shock promoter elements (HSE).
5	LrHSF05	3702.Q94BZ5	41.3	281.2	HSFA5	Heat stress transcription factor A-5; Transcriptional activator that specifically binds DNA sequence 5'-AGAAnnTTCT-3' known as heat shock promoter elements (HSE).
6	LrHSF06	3702.Q9C635	54.2	244.2	HSFB4	Heat stress transcription factor B-4; Transcriptional regulator that specifically binds DNA sequence 5'-AGAAnnTTCT-3' known as heat shock promoter elements (HSE).
7	LrHSF07	3702.P41151	43.9	315.5	HSFA1A	Heat stress transcription factor A-1a; Transcriptional activator that specifically binds DNA sequence 5'-AGAAnnTTCT-3' known as heat shock promoter elements (HSE); Belongs to the HSF family. Class A subfamily.
8	LrHSF08	3702.Q9LUH8	49.6	313.2	HSFA6b	Heat stress transcription factor A-6b; Transcriptional activator that specifically binds DNA sequence 5'-AGAAnnTTCT-3' known as heat shock promoter elements (HSE).
9	LrHSF09	3702.Q9LV52	45.7	172.9	HSFC1	Heat stress transcription factor C-1; Transcriptional regulator that specifically binds DNA sequence 5'-AGAAnnTTCT-3' known as heat shock promoter elements (HSE); Belongs to the HSF family. Class C subfamily.
10	LrHSF10	3702.Q9C635	71	153.3	HSFB4	Heat stress transcription factor B-4; Transcriptional regulator that specifically binds DNA sequence 5'-AGAAnnTTCT-3' known as heat shock promoter elements (HSE).
11	LrHSF11	3702.Q9LV52	57.6	193.7	HSFC1	Heat stress transcription factor C-1; Transcriptional regulator that specifically binds DNA sequence 5'-AGAAnnTTCT-3' known as heat shock promoter elements (HSE); Belongs to the HSF family. Class C subfamily.
12	LrHSF12	3702.Q9LUH8	47	265.8	HSFA6b	Heat stress transcription factor A-6b; Transcriptional activator that specifically binds DNA sequence 5'-AGAAnnTTCT-3' known as heat shock promoter elements (HSE).
13	LrHSF13	3702.P41151	45.4	276.6	HSFA1A	Heat stress transcription factor A-1a; Transcriptional activator that specifically binds DNA sequence 5'-AGAAnnTTCT-3' known as heat shock promoter elements (HSE); Belongs to the HSF family. Class A subfamily.
14	LrHSF14	3702.Q9LV52	54.2	184.9	HSFC1	Heat stress transcription factor C-1; Transcriptional regulator that specifically binds DNA sequence 5'-AGAAnnTTCT-3' known as heat shock promoter elements (HSE); Belongs to the HSF family. Class C subfamily.
15	LrHSF15	3702.Q9SCW4	44	203.4	HSFB2A	Heat stress transcription factor B-2a; Transcriptional regulator that specifically binds DNA sequence 5'-AGAAnnTTCT-3' known as heat shock promoter elements (HSE).
16	LrHSF16	3702.Q9SCW4	42.8	156.4	HSFB2A	Heat stress transcription factor B-2a; Transcriptional regulator that specifically binds DNA sequence 5'-AGAAnnTTCT-3' known as heat shock promoter elements (HSE).
17	LrHSF17	3702.O81821	49.5	363.2	HSFA1B	Heat stress transcription factor A-1b; Transcriptional activator that specifically binds DNA sequence 5'-AGAAnnTTCT-3' known as heat shock promoter elements (HSE); Belongs to the HSF family. Class A subfamily.
18	LrHSF18	3702.Q9SCW4	56.1	188	HSFB2A	Heat stress transcription factor B-2a; Transcriptional regulator that specifically binds DNA sequence 5'-AGAAnnTTCT-3' known as heat shock promoter elements (HSE).
19	LrHSF19	3702.O49403	41.4	290.4	HSFA4A	Heat stress transcription factor A-4a; Transcriptional activator that specifically binds DNA sequence 5'-AGAAnnTTCT-3' known as heat shock promoter elements (HSE).
20	LrHSF20	3702.Q9LV52	57.4	191	HSFC1	Heat stress transcription factor C-1; Transcriptional regulator that specifically binds DNA sequence 5'-AGAAnnTTCT-3' known as heat shock promoter elements (HSE); Belongs to the HSF family. Class C subfamily.
21	LrHSF21	3702.Q8GYY1	35.6	143.7	HSFA3	Heat stress transcription factor A-3; Transcriptional activator that specifically binds DNA sequence 5'-AGAAnnTTCT-3' known as heat shock promoter elements (HSE). Involved in heat stress response. Activated by DREB2A under heat stress; Belongs to the HSF family. Class A subfamily.
22	LrHSF22	3702.O80982	37.1	145.2	HSFA2	Heat stress transcription factor A-2; Transcriptional activator that specifically binds DNA sequence 5'-AGAAnnTTCT-3' known as heat shock promoter elements (HSE). Involved in heat stress responses. Seems to be involved in other environmental stress responses. Activates ascorbate peroxidase 2 (APX2) in addition to several heat shock protein (HSPs). Belongs to the HSF family. Class A subfamily.
