# Supplementary material for: Characterization of the Heat Shock Transcription Factor Family in Lycoris radiata and Its Potential Roles in Response to Abiotic Stresses
Source: Plants (Basel). 2024 Jan 17;13(2):271. doi: 10.3390/plants13020271 (PMC10819275; doi:10.3390/plants13020271)
Supplement: Supplementary file 1 [file plants-13-00271-s001.zip › Table S4.xlsx]

## Sheet: Table S4
Table S4. Primers used in this study
Names	Sequences (5'-3')
LrTIP41-qrt-F	GCAACCATCCAAAGTTTAACTGCT
LrTIP41-qrt-R	AATGTGCAAGCAGGGCTAGTAA
LrHSF1-qrt-F	TGGGATGTCAATGCGTTTGC
LrHSF1-qrt-R	ATGTTTCTGCCCTCGCAAGA
LrHSF2-qrt-F	TTTGTTGTGTGGAGACCCCC
LrHSF2-qrt-R	ACTCCCACCTGTCTGCTACT
LrHSF3-qrt-F	CCAGTCCCCGCATTCTTGTC
LrHSF3-qrt-R	GAAATGGCGAGGGAGGACAG
LrHSF4-qrt-F	TCAGAGGACAACCAAAGGCT
LrHSF4-qrt-R	TCTGATGAAGAACGCAAGGGA
LrHSF5-qrt-F	TGGGAGATTGGAGTGCCTCT
LrHSF5-qrt-R	CGTCATCGTCATCGACAGGT
LrHSF6-qrt-F	TCGTTCGCCAGCTTAACACT
LrHSF6-qrt-R	TTTCGACGGTGAATCTCGCA
LrHSF7-qrt-F	CGTACGACATGGTGGACGAC
LrHSF7-qrt-R	TGAGTTGCCTCACGAAGCTG
LrHSF8-qrt-F	CCAACTCAGCCCCAAACTCT
LrHSF8-qrt-R	CGGGTGTTTTGTTGCTCCTG
LrHSF9-qrt-F	CAGAGCGAAAACCGAAGCAG
LrHSF9-qrt-R	AACCCTTCGCAATCCAAAGC
LrHSF10-qrt-F	CCATGGAGTTTGCGAGGGAT
LrHSF10-qrt-R	AAAGGAGGTCTCGATCCCCA
LrHSF11-qrt-F	CGTCCGTCGAAACGCTAGTA
LrHSF11-qrt-R	TCTGCTTCGGTTTTCGCTCT
LrHSF12-qrt-F	AAACGGGTCCACCTCCATTC
LrHSF12-qrt-R	GTATCTCGGCAGCATCGACA
LrHSF13-qrt-F	CCATCCCATGTGAGTTGCCT
LrHSF13-qrt-R	AGGCATAGGGTCCTCCACTT
LrHSF14-qrt-F	TTTCCTCAAAGGCCAGACCC
LrHSF14-qrt-R	ACGCTATCGTCGACTGCTTC
LrHSF15-qrt-F	TCGGCCTTCATCGTTTGGAA
LrHSF15-qrt-R	TCCGTAGGTGTTCAGTTGGC
LrHSF16-qrt-F	GATTGTCCCAGACAGGTGGG
LrHSF16-qrt-R	TGAGGTCGAGGACGTTGTTG
LrHSF17-qrt-F	GCTAATCTTCCTCCACCGCA
LrHSF17-qrt-R	TTGACGAAGCCGCACTAACT
LrHSF18-qrt-F	GATCTGTTGGAGGCGAGGTC
LrHSF18-qrt-R	TATCGTGTCCCAAACGGTCC
LrHSF19-qrt-F	ATACGCCCGATTTCGCTAGG
LrHSF19-qrt-R	ATTGGCAAACTCCCATCGGT
LrHSF20-qrt-F	AGATTCTCTTCGCCCGCTTC
LrHSF20-qrt-R	ACCAAACTCAAACTCCGGCA
LrHSF21-qrt-F	CCAACACTCACTGGCCATCT
LrHSF21-qrt-R	TCTGAACCCTCACCGCTTTC
LrHSF22-qrt-F	AGAACCCGGCGCTTATTCAA
LrHSF22-qrt-R	TCTCCATTCGCTTGCAGGTT
LrHSF2-GFP4-F-Kpn I	ATTTACGAACGATAGGGTACCATGGCTTTCTTAGTAGAGAAATGT
LrHSF2-GFP4-R-BamH I	GCCCTTGCTCACCATGGATCCATCTAACCGATTATTAGATCC
LrHSF3-GFP4-F-Kpn I	ATTTACGAACGATAGGGTACCATGGCGCTGGCGGTGGATCGG
LrHSF3-GFP4-R-BamH I	GCCCTTGCTCACCATGGATCCCTCACATTGCGGATCCGGACAC
LrHSF4-GFP4-F-Kpn I	ATTTACGAACGATAGGGTACCATGTCTTTCTTGTTGGAGAGTTGT
LrHSF4-GFP4-R-BamH I	GCCCTTGCTCACCATGGATCCTTGTAGAAACTCACATTCTTG
LrHSF5-GFP4-F-Kpn I	ATTTACGAACGATAGGGTACCATGAGATGGTGGATGATTGTTCC
LrHSF5-GFP4-R-BamH I	GCCCTTGCTCACCATGGATCCTGAAAGTTGATCAATATCTT
LrHSF6-GFP4-F-Kpn I	ATTTACGAACGATAGGGTACCATGGTTGATAGATGTTGGGAAAATGG
LrHSF6-GFP4-R-BamH I	GCCCTTGCTCACCATGGATCCAGAAGGAGAGGATGGCAATGGACTA
LrHSF7-GFP4-F-Kpn I	ATTTACGAACGATAGGGTACCATGGCTTTCTTAGTAGAGAAATG
LrHSF7-GFP4-R-BamH I	GCCCTTGCTCACCATGGATCCAGGGAGCTGAGGCTCATTGATC
LrHSF8 -GFP4-F-Kpn I	ATTTACGAACGATAGGGTACCATGCAAAACCCTAACCTTAACCCT
LrHSF8-GFP4-R-BamH I	GCCCTTGCTCACCATGGATCCGGCCACTTTAGGGCTGGTAGAACT
LrHSF10-GFP4-F-Kpn I	ATTTACGAACGATAGGGTACCATGAAGACGCATGGGATGGTGGAGGA
LrHSF10-GFP4-R-BamH I	GCCCTTGCTCACCATGGATCCAGAGTTCATCCTCATCCACTTTGC
LrHSF11-GFP4-F-Kpn I	ATTTACGAACGATAGGGTACCATGTGGGGGTTTCGCAAAGTTGA
LrHSF11-GFP4-R-BamH I	GCCCTTGCTCACCATGGATCCACCGTCCATTCCAAAAACGTTC
LrHSF12-GFP4-F-Kpn I	ATTTACGAACGATAGGGTACCATGGACCCTTTTGGTGCAGAAGTT
LrHSF12-GFP4-R-BamH I	GCCCTTGCTCACCATGGATCCTTCCTCTCCAACCCCATCAGT
LrHSF15-GFP4-F-Kpn I	ATTTACGAACGATAGGGTACCATGGCTCCGGTTGTGGAGCAG
LrHSF15-GFP4-R-BamH I	GCCCTTGCTCACCATGGATCCTCGGTTACAATCCTTAGAATTACGG
LrHSF16-GFP4-F-Kpn I	ATTTACGAACGATAGGGTACCATGAGGGTTGGTGGTGGGCCCG
LrHSF16-GFP4-R-BamH I	GCCCTTGCTCACCATGGATCCGACCGGAGTGTTCATCCTCAT
LrHSF17-GFP4-F-Kpn I	ATTTACGAACGATAGGGTACCATGTTCTTGAGCAAGACGTATGACATGG
LrHSF17-GFP4-R-BamH I	GCCCTTGCTCACCATGGATCCGGACATGTCCAAATTGAGAATTTG
LrHSF20-GFP4-F-Kpn I	ATTTACGAACGATAGGGTACCATGAGCAATAGCAGCGGTCATGTCGC
LrHSF20-GFP4-R-BamH I	GCCCTTGCTCACCATGGATCCGAAGAACACACGGCCGAGCAAAGA
LrHSF22-GFP4-F-Kpn I	ATTTACGAACGATAGGGTACCATGATTGTGAGCCGGCGGCCAATGCC
LrHSF22-GFP4-R-BamH I	GCCCTTGCTCACCATGGATCCAGGCGGTGAACTCAGACATCCC
